# Supplementary material for: Variation in inbreeding depression within and among Caenorhabditis species
Source: G3 (Bethesda). 2025 Aug 29;15(12):jkaf200. doi: 10.1093/g3journal/jkaf200 (PMC12836119; doi:10.1093/g3journal/jkaf200)
Supplement: jkaf200_Supplementary_Data [file jkaf200_Supplementary_Data.zip]

Archive with 8 entries (8 files):
- Supplementary_File_1_G3-2025-406147.pdf
- Supplementary_File_2_G3-2025-406147.r
- Supplementary_File_3_G3-2025-406147.r
- Supplementary_Material_Legends_G3-2025-406147.docx
- Supplementary_Table_1_G3-2025-406147.csv
- Supplementary_Table_2_G3-2025-406147.csv
- Supplementary_Table_3_G3-2025-406147.csv
- Supplementary_Table_4_G3-2025-406147.csv
