# Supplementary material for: Variation in inbreeding depression within and among Caenorhabditis species
Source: G3 (Bethesda). 2025 Aug 29;15(12):jkaf200. doi: 10.1093/g3journal/jkaf200 (PMC12836119; doi:10.1093/g3journal/jkaf200)
Supplement: jkaf200_Supplementary_Data [file jkaf200_Supplementary_Data.zip › Supplementary_File_2_G3-2025-406147.r]

# File S2. Analyses
# R version 4.3.3
# x86_64-apple-darwin20

# Inbreeding coefficients for the parents of each cross, from recursion equation for full sibs, taken from Lynch and Walsh eq 10.5b. 
fs <- NULL;
fs[1:2] <- c(0,0)
for(i in 3:25){fs[i] <- 0.25*(1+ 2*fs[i-1]+fs[i-2])}

#Read in the inbreeding data
inb <- read.csv(file = "TableS1.SibMatingExperiment.csv", stringsAsFactors = T)

# Very inefficient loops for making a data.frame of strain x generation results
AllCrossFailures <- NULL;
AllCrossSuccesses <- NULL;
Allfstats <- NULL; 
AllStrains <- NULL;
AllCopSuccess <- NULL;
AllCopFailures <- NULL;
AllFertSuccess <- NULL;
AllFertFailures <- NULL;
AllGroSuccess <- NULL;
AllGroFailures <- NULL;

for(q in 1:11){ #For every strain...

	Failure <- NULL; 
	Success <- NULL;
	fstat <- NULL;
	strain <- NULL;
	cop <- NULL;
	Cod <- NULL; 
	fert <- NULL;
	Ste <- NULL;
	gro <- NULL;
	EmbLva <- NULL;

	straindata <- inb[inb$Strain == levels(inb$Strain)[q],]
	
		
		for(i in 0:20){	#For every generation...
			
			Failure[i+1] <- sum(straindata $LastGen == i & straindata $Status == 1, na.rm=T) #this right-censors the few plates that were lost during the experiment
			Success[i+1] <- sum(straindata $LastGen > i , na.rm = T)
			fstat[i+1] <- fs[i+1]; # this applies the parental generation f statistic to each cross. 
			strain[i+1] <- levels(inb$Strain)[q]
			cop[i+1] <- sum(straindata$LastGen ==i & straindata$Status ==1 & straindata$Copulation == 1, na.rm =T)
			Cod[i+1] <- sum(straindata$LastGen ==i & straindata$Status ==1 & straindata$Copulation == 0, na.rm =T)
			fert[i+1] <- sum(straindata$LastGen ==i & straindata$Status ==1 & straindata$LaidEmbryos == 1, na.rm = T)
			Ste[i+1] <- sum(straindata$LastGen ==i & straindata$Status ==1 & straindata$Copulation == 1 & straindata$LaidEmbryos == 0, na.rm = T)			
			gro[i+1] <- sum(straindata$LastGen ==i & straindata$Status ==1 & straindata$YoungAdults == 1 , na.rm = T);			
			EmbLva[i+1] <-  sum(straindata$LastGen ==i & straindata$Status ==1 & straindata$LaidEmbryos == 1 & straindata$YoungAdults == 0, na.rm = T)
		
		}
		
		###
		#This block combines the first and second cross generations, where F=0 for both. 
		F0failures = sum(Failure[fstat == 0])
		F0successes = sum(Success[fstat == 0])
		F0cop = sum(cop[fstat == 0])
		F0Cod =sum(Cod[fstat ==0])
		F0fert = sum(fert[fstat == 0]) 
		F0Ste = sum(Ste[fstat == 0])
		F0gro  = sum(gro[fstat ==0])
		F0Emb = sum(EmbLva[fstat == 0])
		Failure <- c(F0failures, Failure[3:21])
		Success <- c(F0successes, Success[3:21])
		cop <- c(F0cop, cop[3:21])
		Cod <- c(F0Cod, Cod[3:21])
		fert <- c(F0fert, fert[3:21])
		Ste <- c(F0Ste, Ste[3:21])
		gro <- c(F0gro, gro[3:21])
		EmbLva <-c(F0Emb, EmbLva[3:21])
		fstat <- fstat[2:21]
		strain <- strain[2:21]
		###
			
	# Concatenate data across strains
	AllCrossFailures <- c(AllCrossFailures, Failure)
	AllCrossSuccesses <- c(AllCrossSuccesses, Success)
	Allfstats <- c(Allfstats, fstat)
	AllStrains <- c(AllStrains, strain)
	AllCopSuccess <- c(AllCopSuccess, cop);
	AllCopFailures <- c(AllCopFailures, Cod)
	AllFertSuccess <- c(AllFertSuccess, fert);
	AllFertFailures <- c(AllFertFailures, Ste);
	AllGroSuccess <- c(AllGroSuccess, gro)
	AllGroFailures <- c(AllGroFailures, EmbLva);


}
AllCopSuccesses <- AllCopSuccess + AllCrossSuccesses
AllFertSuccesses <- AllFertSuccess + AllCrossSuccesses
AllGroSuccesses <- AllGroSuccess + AllCrossSuccesses

Species <- vector(length = length(AllStrains))
Species[AllStrains == "EM464"] <- "USremanei"
Species[AllStrains == "PB219"] <- "USremanei"
Species[AllStrains == "QG549"] <- "OKremanei"
Species[AllStrains == "QG548"] <- "OKremanei"
Species[AllStrains == "QG702"] <- "Cpanamensis"
Species[AllStrains == "QG703"] <- "Cpanamensis"
Species[AllStrains == "QG704"] <- "Cbecei"
Species[AllStrains == "QG711"] <- "Cbecei"
Species[AllStrains == "QG122"] <- "Ckamaaina"
Species[AllStrains == "QG123"] <- "Ckamaaina"
Species[AllStrains == "fog-2"] <- "Celegans"
Species <- as.factor(Species)


#Four relevant datasets:
Reproduction <- data.frame(Yes = AllCrossSuccesses, No = AllCrossFailures, Strain = as.factor(AllStrains), f = Allfstats, Species)
Copulation <- data.frame(Yes = AllCopSuccesses, No = AllCopFailures, Strain = as.factor(AllStrains), f = Allfstats, Species)
Fertility <- data.frame(Yes = AllFertSuccesses, No = AllFertFailures, Strain = as.factor(AllStrains), f = Allfstats, Species)
Development <- data.frame(Yes = AllGroSuccesses, No = AllGroFailures, Strain = as.factor(AllStrains), f = Allfstats, Species)

#Clean up
rm(list = c("AllCopFailures","AllCopSuccess","AllCopSuccesses","AllCrossFailures","AllCrossSuccesses","AllFertFailures","AllFertSuccess","AllFertSuccesses","Allfstats","AllGroFailures","AllGroSuccess","AllGroSuccesses","AllStrains","Cod","cop","EmbLva","F0Cod","F0cop","F0Emb","F0failures","F0fert","F0gro","F0Ste","F0successes","Failure","fert","fs","fstat","gro","i","q","Species","Ste","strain","straindata","Success"))

# Logistic regression models for each trait, separately estimating intercept and regression coefficient for each strain.
ReproModel <- glm(cbind(Yes,No) ~ -1 + Strain/f, data = Reproduction, family=binomial(logit))
CopModel <- glm(cbind(Yes,No) ~ -1 + Strain/f, data = Copulation, family=binomial(logit))
FertModel <- glm(cbind(Yes,No) ~ -1 + Strain/f, data = Fertility, family=binomial(logit))
DevModel <- glm(cbind(Yes,No) ~ -1 + Strain/f, data = Development, family=binomial(logit))

##################
# Estimate Muller's B from the logistic regression coefficients by finding the slope of a line between the predicted values of -log(R) at F=0 and F=1. 
# Then print a table of results

GetA <- function(Bs){
	MullerA <- -log(exp(Bs)/(1+exp(Bs)))
	MullerA	
}

GetB <- function(Bs){
	S0 <- exp(Bs[1])/(1+exp(Bs[1]))
	S1 <- exp(Bs[1]+Bs[2])/(1+exp(Bs[1]+Bs[2]))
	MullerB <- -log(S1/S0)
	MullerB
}

FullSummary <- function(mod){
#	B0s <- summary(mod)$coef[1:11,1]
#	B1s <- summary(mod)$coef[12:22,1]
	data.frame(Strain = levels(mod$data$Strain), Beta0 = summary(mod)$coef[1:11,1], StErrBeta0 = summary(mod)$coef[1:11,2], Beta1 = summary(mod)$coef[12:22,1], StErrBeta1 = summary(mod)$coef[12:22,2], A = GetA(summary(mod)$coef[1:11,1]), B = apply(cbind(summary(mod)$coef[1:11,1],summary(mod)$coef[12:22,1]), 1, GetB), pB = summary(mod)$coef[12:22,4])[c(2,1,3,6,7,4,5,8:11),]
}


FSRepro <- FullSummary(ReproModel)
FSCop <- FullSummary(CopModel)
FSFert <- FullSummary(FertModel)
FSDev <- FullSummary(DevModel)


write.table(data.frame(FSRepro[,1], round(FSRepro[,2:7], 4), FSRepro[,8]), row.names = F, sep = "\t", file = "ReproductionModelResults.txt", quote = F)
write.table(data.frame(FSCop[,1], round(FSCop[,2:7], 4), FSCop[,8]), row.names = F, sep = "\t", file = "CopulationModelResults.txt", quote = F)
write.table(data.frame(FSFert[,1], round(FSFert[,2:7], 4), FSFert[,8]), row.names = F, sep = "\t", file = "FertilityModelResults.txt", quote = F)
write.table(data.frame(FSDev[,1], round(FSDev[,2:7], 4), FSDev[,8]), row.names = F, sep = "\t", file = "DevelopmentModelResults.txt", quote = F)


##################
# Plot Figure 1

# Plot survival curves
par(mfrow = c(1,2))
colseq <- c("blue","darkgreen","brown","purple","orange")
straincolors <- c(colseq[1],"black",colseq[c(1,3,3,2,2,5,5,4,4)])
strainlines <- c(1,1,2,1,2,1,2,1,2,1,2)
# Extinction curves
plot(survfit(Surv(inb$LastGen, inb$Status)~inb$Strain), col = straincolors, lwd = 2, lty =strainlines, ylab = "Proportion of Lines Surviving", xlab = "Generation", yaxs = "i", xaxs = "i")
# Expected curves absent inbreeding depression
plot(survfit(Surv(inb$LastGen, inb$Status)~inb$Strain), col = colseq, lwd =0, ylab = "Expected Proportion of Lines Surviving", xlab = "Generation", yaxs = "i", xaxs="i")
straincount <- length(levels(inb$Strain))
modelA <- summary(ReproModel)$coef[1:straincount,1]
b0failures <- 1-(exp(modelA) / (1+exp(modelA)))
t <- seq(0,21,1)
for(i in 1:11){
lines(1-pexp(t, b0failures[i])~I(t), lty = strainlines[i], col = straincolors[i], lwd = 2)
}
