# Supplementary material for: Variation in inbreeding depression within and among Caenorhabditis species
Source: G3 (Bethesda). 2025 Aug 29;15(12):jkaf200. doi: 10.1093/g3journal/jkaf200 (PMC12836119; doi:10.1093/g3journal/jkaf200)
Supplement: jkaf200_Supplementary_Data [file jkaf200_Supplementary_Data.zip › Supplementary_Table_2_G3-2025-406147.csv]

	Reproduction	Copulation	Fertility	Development	Reproduction	Reproduction	Reproduction	Reproduction	Reproduction	Reproduction	Reproduction	Copulation	Copulation	Copulation	Copulation	Copulation	Copulation	Copulation	Fertility	Fertility	Fertility	Fertility	Fertility	Fertility	Fertility	Development	Development	Development	Development	Development	Development	Development
Strain	B1_sig_0.05	B1_sig_0.05	B1_sig_0.05	B1_sig_0.05	Beta0	StErrBeta0	Beta1	StErrBeta1	A	B	p(Beta1≠0)	Beta0	StErrBeta0	Beta1	StErrBeta1	A	B	p(Beta1≠0)	Beta0	StErrBeta0	Beta1	StErrBeta1	A	B	p(Beta1≠0)	Beta0	StErrBeta0	Beta1	StErrBeta1	A	B	p(Beta1≠0)
fog-2	No	No	No	No	1.5172	0.1561	-0.2194	0.3133	0.1983	0.0432	0.483856156	1.5326	0.1576	-0.0509	0.3223	0.1955	0.0092	0.874587066	6.2571	1.5137	-0.1714	3.0283	0.0019	4.00E-04	0.954871141	6.4289	1.3215	-3.1301	1.8345	0.0016	0.0346	0.087954621
EM464	Yes	Yes	Yes	Yes	3.3296	0.2725	-1.8165	0.3763	0.0352	0.1639	1.39E-06	3.9872	0.3814	-1.4413	0.5333	0.0184	0.0571	0.006879961	4.6601	0.5252	-1.6216	0.7246	0.0094	0.0374	0.025218542	4.9164	0.5578	-2.2714	0.7381	0.0073	0.0613	0.002087953
PB219	Yes	Yes	Yes	Yes	2.7303	0.2203	-1.9744	0.3559	0.0632	0.3218	2.91E-08	3.2221	0.2899	-0.9949	0.4958	0.0391	0.0633	0.044768052	4.0518	0.4176	-1.5784	0.667	0.0172	0.0637	0.017967027	4.632	0.4874	-3.0105	0.6958	0.0097	0.1706	1.51E-05
QG548	Yes	No	Yes	Yes	3.9346	0.3335	-2.1226	0.427	0.0194	0.1319	6.65E-07	4.019	0.3914	-0.9393	0.5364	0.0178	0.0271	0.079912798	7.9009	1.3473	-5.0919	1.5517	4.00E-04	0.0581	0.0010324	5.5926	0.6809	-2.821	0.8388	0.0037	0.057	0.000770821
QG549	Yes	No	No	No	4.0382	0.3725	-1.3195	0.4643	0.0175	0.0464	0.004485711	4.1905	0.4217	-0.8096	0.5416	0.015	0.0184	0.134983158	5.8289	0.8432	-1.8656	1.0197	0.0029	0.0159	0.067328391	7.649	1.6353	-3.3671	1.8816	5.00E-04	0.0132	0.073544642
QG122	Yes	Yes	No	Yes	3.633	0.2987	-2.0476	0.3985	0.0261	0.1603	2.77E-07	4.3272	0.4195	-1.885	0.5583	0.0131	0.0703	0.000733935	4.2505	0.4436	-1.0454	0.6296	0.0142	0.0256	0.096861989	6.8702	1.0704	-4.031	1.2901	0.001	0.0558	0.001781347
QG123	Yes	Yes	Yes	Yes	3.1336	0.2519	-1.9313	0.3677	0.0426	0.2201	1.50E-07	3.3387	0.2911	-1.2417	0.4419	0.0349	0.081	0.004950038	4.9491	0.5585	-2.5951	0.7601	0.0071	0.0837	0.000639445	5.5456	0.748	-2.6463	1.0139	0.0039	0.0497	0.00905077
QG702	Yes	Yes	Yes	Yes	4.4032	0.3798	-2.7981	0.4781	0.0122	0.1709	4.84E-09	4.6037	0.4813	-1.6508	0.6352	0.01	0.0409	0.009356253	5.7419	0.6602	-3.3853	0.8055	0.0032	0.0873	2.63E-05	6.9461	1.0943	-3.8884	1.3127	0.001	0.045	0.003055474
QG703	Yes	Yes	Yes	Yes	4.3908	0.3827	-2.6748	0.4778	0.0123	0.153	2.17E-08	4.8651	0.5	-2.3481	0.6281	0.0077	0.0699	0.000185095	6.1902	0.9601	-2.3922	1.2021	0.002	0.0201	0.046593298	5.9497	0.7603	-3.1543	0.9254	0.0026	0.0567	0.00065283
QG704	Yes	No	No	No	3.5132	0.3066	-0.8993	0.4023	0.0294	0.0413	0.025412737	4.0858	0.3992	-0.9738	0.5195	0.0167	0.0269	0.060865087	5.3841	0.7124	-1.5885	0.8912	0.0046	0.0176	0.074665818	4.8211	0.6624	0.8053	1.0515	0.008	-0.0044	0.443749612
QG711	Yes	No	No	Yes	3.6711	0.325	-0.985	0.4189	0.0251	0.0408	0.018706948	3.9521	0.3968	-0.2207	0.543	0.019	0.0046	0.684345789	5.1549	0.6703	-1.0163	0.8585	0.0058	0.0101	0.236457521	6.246	0.9323	-2.6434	1.1	0.0019	0.025	0.016261528
